# Supplementary material for: Circadian patterns of heart rate variability in fetal sheep after hypoxia‐ischaemia: A biomarker of evolving brain injury
Source: J Physiol. 2023 Jul 11;602(23):6553–69. doi: 10.1113/JP284560 (PMC11607889; doi:10.1113/JP284560)
Supplement: Supplementary file 1 — Statistical Summary Document [file TJP-602-6553-s002.xlsx]

## Sheet: Statistical Summary Table
Statistical Summary Document
Manuscript Title:	Altered circadian patterns of heart rate variability in fetal sheep: a biomarker of evolving hypoxic-ischaemic brain injury
Authors:	Christopher A. Lear, Yoshiki Maeda, Victoria J. King, Simerdeep K. Dhillon, Michael J. Beacom, Mark I. Gunning, Benjamin A. Lear, Joanne O. Davidson, Peter R. Stone, Tomoaki Ikeda, Alistair J. Gunn, Laura Bennet
Animal model used, if applicable:	Chronically instrumented preterm fetal sheep
Underlying hypothesis:	Altered fetal heart rate variability represents a biomarker of antenatal hypoxia-ischaemia
Definitions of ‘n’:	The number of fetal sheep in each experimental group
Statistical summary table:
Experimental question	Conclusion	Variable	Timepoint	n	P	Units	Data comparisons	Statistical test	Any other variable	Figure/table
Time course data
Was there an effect of Time over the whole experiment?	Yes	EEG power	0-504 h	7 vs. 7	1.0345e-13	dB	HI vs. control	ANOVA	Time as repeated measure	Figure 1
Was there an effect of Time at 0-6 h?	Yes	EEG power	0-6 h	7 vs. 7	1.6e-05	dB	HI vs. control	ANOVA	Time as repeated measure	Figure 1
Was there an effect of Group at 0-6 h?	Yes	EEG power	0-6 h	7 vs. 7	2.9928e-07	dB	HI vs. control	ANOVA	Time as repeated measure	Figure 1
Was there an interaction between Time and Group at 0-6 h?	Yes	EEG power	0-6 h	7 vs. 7	0.00025	dB	HI vs. control	ANOVA	Time as repeated measure	Figure 1
Was there an effect of Time at 7-12 h?	No	EEG power	7-12 h	7 vs. 7	0.21199	dB	HI vs. control	ANOVA	Time as repeated measure	Figure 1
Was there an effect of Group at 7-12 h?	Yes	EEG power	7-12 h	7 vs. 7	2e-06	dB	HI vs. control	ANOVA	Time as repeated measure	Figure 1
Was there an interaction between Time and Group at 7-12 h?	No	EEG power	7-12 h	7 vs. 7	0.745457	dB	HI vs. control	ANOVA	Time as repeated measure	Figure 1
Was there an effect of Time at 13-72 h?	Yes	EEG power	13-72 h	7 vs. 7	0.04471	dB	HI vs. control	ANOVA	Time as repeated measure	Figure 1
Was there an effect of Group at 13-72 h?	Yes	EEG power	13-72 h	7 vs. 7	1e-06	dB	HI vs. control	ANOVA	Time as repeated measure	Figure 1
Was there an interaction between Time and Group at 13-72 h?	Yes	EEG power	13-72 h	7 vs. 7	0.016191	dB	HI vs. control	ANOVA	Time as repeated measure	Figure 1
Was there an effect of Time at 73-168 h?	Yes	EEG power	73-168 h	7 vs. 7	0.11247	dB	HI vs. control	ANOVA	Time as repeated measure	Figure 1
Was there an effect of Group at 73-168 h?	Yes	EEG power	73-168 h	7 vs. 7	0.00225	dB	HI vs. control	ANOVA	Time as repeated measure	Figure 1
Was there an interaction between Time and Group at 73-168 h?	Yes	EEG power	73-168 h	7 vs. 7	0.331865	dB	HI vs. control	ANOVA	Time as repeated measure	Figure 1
Was there an effect of Time at 169-336 h?	Yes	EEG power	169-336 h	7 vs. 7	5.3519e-17	dB	HI vs. control	ANOVA	Time as repeated measure	Figure 1
Was there an effect of Group at 169-336 h?	Yes	EEG power	169-336 h	7 vs. 7	0.013783	dB	HI vs. control	ANOVA	Time as repeated measure	Figure 1
Was there an interaction between Time and Group at 169-336 h?	No	EEG power	169-336 h	7 vs. 7	0.380218	dB	HI vs. control	ANOVA	Time as repeated measure	Figure 1
Was there an effect of Time at 337-504 h?	Yes	EEG power	337-504 h	7 vs. 7	2.0085e-15	dB	HI vs. control	ANOVA	Time as repeated measure	Figure 1
Was there an effect of Group at 337-504 h?	Yes	EEG power	337-504 h	7 vs. 7	0.028442	dB	HI vs. control	ANOVA	Time as repeated measure	Figure 1
Was there an interaction between Time and Group at 337-504 h?	No	EEG power	337-504 h	7 vs. 7	0.511286	dB	HI vs. control	ANOVA	Time as repeated measure	Figure 1
Was there an effect of Time over the whole experiment?	Yes	MAP	0-504 h	7 vs. 7	0.000437	mmHg	HI vs. control	ANOVA	Time as repeated measure	Figure 1
Was there an effect of Time at 0-6 h?	Yes	MAP	0-6 h	7 vs. 7	7e-05	mmHg	HI vs. control	ANOVA	Time as repeated measure	Figure 1
Was there an effect of Group at 0-6 h?	Yes	MAP	0-6 h	7 vs. 7	0.017277	mmHg	HI vs. control	ANOVA	Time as repeated measure	Figure 1
Was there an interaction between Time and Group at 0-6 h?	Yes	MAP	0-6 h	7 vs. 7	4.1e-05	mmHg	HI vs. control	ANOVA	Time as repeated measure	Figure 1
Was there an effect of Time at 7-12 h?	No	MAP	7-12 h	7 vs. 7	0.296798	mmHg	HI vs. control	ANOVA	Time as repeated measure	Figure 1
Was there an effect of Group at 7-12 h?	Yes	MAP	7-12 h	7 vs. 7	0.001944	mmHg	HI vs. control	ANOVA	Time as repeated measure	Figure 1
Was there an interaction between Time and Group at 7-12 h?	No	MAP	7-12 h	7 vs. 7	0.169071	mmHg	HI vs. control	ANOVA	Time as repeated measure	Figure 1
Was there an effect of Time at 13-48 h?	No	MAP	13-48 h	7 vs. 7	0.619083	mmHg	HI vs. control	ANOVA	Time as repeated measure	Figure 1
Was there an effect of Group at 13-48 h?	Yes	MAP	13-48 h	7 vs. 7	0.041288	mmHg	HI vs. control	ANOVA	Time as repeated measure	Figure 1
Was there an interaction between Time and Group at 13-48 h?	No	MAP	13-48 h	7 vs. 7	0.292301	mmHg	HI vs. control	ANOVA	Time as repeated measure	Figure 1
Was there an effect of Time at 13-72 h?	No	MAP	13-72 h	6 vs. 7	0.216659	mmHg	HI vs. control	ANOVA	Time as repeated measure	Figure 1
Was there an effect of Group at 13-72 h?	No	MAP	13-72 h	6 vs. 7	0.077171	mmHg	HI vs. control	ANOVA	Time as repeated measure	Figure 1
Was there an interaction between Time and Group at 13-72 h?	Yes	MAP	13-72 h	6 vs. 7	0.000832	mmHg	HI vs. control	ANOVA	Time as repeated measure	Figure 1
Was there an effect of Time at 73-168 h?	Yes	MAP	73-168 h	6 vs. 7	0.009778	mmHg	HI vs. control	ANOVA	Time as repeated measure	Figure 1
Was there an effect of Group at 73-168 h?	No	MAP	73-168 h	6 vs. 7	0.436322	mmHg	HI vs. control	ANOVA	Time as repeated measure	Figure 1
Was there an interaction between Time and Group at 73-168 h?	No	MAP	73-168 h	6 vs. 7	0.167518	mmHg	HI vs. control	ANOVA	Time as repeated measure	Figure 1
Was there an effect of Time at 169-336 h?	No	MAP	169-336 h	6 vs. 7	0.089285	mmHg	HI vs. control	ANOVA	Time as repeated measure	Figure 1
Was there an effect of Group at 169-336 h?	No	MAP	169-336 h	6 vs. 7	0.337879	mmHg	HI vs. control	ANOVA	Time as repeated measure	Figure 1
Was there an interaction between Time and Group at 169-336 h?	No	MAP	169-336 h	6 vs. 7	0.646836	mmHg	HI vs. control	ANOVA	Time as repeated measure	Figure 1
Was there an effect of Time at 337-504 h?	No	MAP	337-504 h	6 vs. 7	0.220168	mmHg	HI vs. control	ANOVA	Time as repeated measure	Figure 1
Was there an effect of Group at 337-504 h?	No	MAP	337-504 h	6 vs. 7	0.314278	mmHg	HI vs. control	ANOVA	Time as repeated measure	Figure 1
Was there an interaction between Time and Group at 337-504 h?	No	MAP	337-504 h	6 vs. 7	0.415593	mmHg	HI vs. control	ANOVA	Time as repeated measure	Figure 1
Was there an effect of Time over the whole experiment?	Yes	Nuchal EMG	0-504 h	7 vs. 7	0.015626	% baseline	HI vs. control	ANOVA	Time as repeated measure	Figure 1
Was there an effect of Time at 0-6 h?	No	Nuchal EMG	0-6 h	7 vs. 7	0.231552	% baseline	HI vs. control	ANOVA	Time as repeated measure	Figure 1
Was there an effect of Group at 0-6 h?	No	Nuchal EMG	0-6 h	7 vs. 7	0.120226	% baseline	HI vs. control	ANOVA	Time as repeated measure	Figure 1
Was there an interaction between Time and Group at 0-6 h?	No	Nuchal EMG	0-6 h	7 vs. 7	0.348724	% baseline	HI vs. control	ANOVA	Time as repeated measure	Figure 1
Was there an effect of Time at 7-12 h?	No	Nuchal EMG	7-12 h	7 vs. 7	0.533567	% baseline	HI vs. control	ANOVA	Time as repeated measure	Figure 1
Was there an effect of Group at 7-12 h?	Yes	Nuchal EMG	7-12 h	7 vs. 7	0.000432	% baseline	HI vs. control	ANOVA	Time as repeated measure	Figure 1
Was there an interaction between Time and Group at 7-12 h?	No	Nuchal EMG	7-12 h	7 vs. 7	0.335933	% baseline	HI vs. control	ANOVA	Time as repeated measure	Figure 1
Was there an effect of Time at 13-72 h?	Yes	Nuchal EMG	13-72 h	7 vs. 7	0.003026	% baseline	HI vs. control	ANOVA	Time as repeated measure	Figure 1
Was there an effect of Group at 13-72 h?	No	Nuchal EMG	13-72 h	7 vs. 7	0.848875	% baseline	HI vs. control	ANOVA	Time as repeated measure	Figure 1
Was there an interaction between Time and Group at 13-72 h?	Yes	Nuchal EMG	13-72 h	7 vs. 7	0.00906	% baseline	HI vs. control	ANOVA	Time as repeated measure	Figure 1
Was there an effect of Time at 73-168 h?	No	Nuchal EMG	73-168 h	7 vs. 7	0.251803	% baseline	HI vs. control	ANOVA	Time as repeated measure	Figure 1
Was there an effect of Group at 73-168 h?	Yes	Nuchal EMG	73-168 h	7 vs. 7	0.001178	% baseline	HI vs. control	ANOVA	Time as repeated measure	Figure 1
Was there an interaction between Time and Group at 73-168 h?	No	Nuchal EMG	73-168 h	7 vs. 7	0.080145	% baseline	HI vs. control	ANOVA	Time as repeated measure	Figure 1
Was there an effect of Time at 169-336 h?	No	Nuchal EMG	169-336 h	7 vs. 7	0.207676	% baseline	HI vs. control	ANOVA	Time as repeated measure	Figure 1
Was there an effect of Group at 169-336 h?	Yes	Nuchal EMG	169-336 h	7 vs. 7	0.002422	% baseline	HI vs. control	ANOVA	Time as repeated measure	Figure 1
Was there an interaction between Time and Group at 169-336 h?	No	Nuchal EMG	169-336 h	7 vs. 7	0.433244	% baseline	HI vs. control	ANOVA	Time as repeated measure	Figure 1
Was there an effect of Time at 337-504 h?	No	Nuchal EMG	337-504 h	7 vs. 7	0.060728	% baseline	HI vs. control	ANOVA	Time as repeated measure	Figure 1
Was there an effect of Group at 337-504 h?	Yes	Nuchal EMG	337-504 h	7 vs. 7	0.013471	% baseline	HI vs. control	ANOVA	Time as repeated measure	Figure 1
Was there an interaction between Time and Group at 337-504 h?	No	Nuchal EMG	337-504 h	7 vs. 7	0.063947	% baseline	HI vs. control	ANOVA	Time as repeated measure	Figure 1
Was there an effect of Time over the whole experiment?	Yes	FHR	0-504 h	7 vs. 7	2.6e-05	bpm	HI vs. control	ANOVA	Time as repeated measure	Figure 2
Was there an effect of Time at 0-6 h?	No	FHR	0-6 h	7 vs. 7	0.211383	bpm	HI vs. control	ANOVA	Time as repeated measure	Figure 2
Was there an effect of Group at 0-6 h?	No	FHR	0-6 h	7 vs. 7	0.458171	bpm	HI vs. control	ANOVA	Time as repeated measure	Figure 2
Was there an interaction between Time and Group at 0-6 h?	No	FHR	0-6 h	7 vs. 7	0.187759	bpm	HI vs. control	ANOVA	Time as repeated measure	Figure 2
Was there an effect of Time at 7-12 h?	No	FHR	7-12 h	7 vs. 7	0.543604	bpm	HI vs. control	ANOVA	Time as repeated measure	Figure 2
Was there an effect of Group at 7-12 h?	No	FHR	7-12 h	7 vs. 7	0.059361	bpm	HI vs. control	ANOVA	Time as repeated measure	Figure 2
Was there an interaction between Time and Group at 7-12 h?	No	FHR	7-12 h	7 vs. 7	0.309199	bpm	HI vs. control	ANOVA	Time as repeated measure	Figure 2
Was there an effect of Time at 13-72 h?	Yes	FHR	13-72 h	7 vs. 7	0.019282	bpm	HI vs. control	ANOVA	Time as repeated measure	Figure 2
Was there an effect of Group at 13-72 h?	Yes	FHR	13-72 h	7 vs. 7	0.043407	bpm	HI vs. control	ANOVA	Time as repeated measure	Figure 2
Was there an interaction between Time and Group at 13-72 h?	No	FHR	13-72 h	7 vs. 7	0.517075	bpm	HI vs. control	ANOVA	Time as repeated measure	Figure 2
Was there an effect of Time at 73-168 h?	Yes	FHR	73-168 h	7 vs. 7	2.7e-05	bpm	HI vs. control	ANOVA	Time as repeated measure	Figure 2
Was there an effect of Group at 73-168 h?	No	FHR	73-168 h	7 vs. 7	0.127054	bpm	HI vs. control	ANOVA	Time as repeated measure	Figure 2
Was there an interaction between Time and Group at 73-168 h?	No	FHR	73-168 h	7 vs. 7	0.44206	bpm	HI vs. control	ANOVA	Time as repeated measure	Figure 2
Was there an effect of Time at 169-336 h?	Yes	FHR	169-336 h	7 vs. 7	2.3e-05	bpm	HI vs. control	ANOVA	Time as repeated measure	Figure 2
Was there an effect of Group at 169-336 h?	No	FHR	169-336 h	7 vs. 7	0.696947	bpm	HI vs. control	ANOVA	Time as repeated measure	Figure 2
Was there an interaction between Time and Group at 169-336 h?	No	FHR	169-336 h	7 vs. 7	0.377224	bpm	HI vs. control	ANOVA	Time as repeated measure	Figure 2
Was there an effect of Time at 337-504 h?	Yes	FHR	337-504 h	7 vs. 6	0.001533	bpm	HI vs. control	ANOVA	Time as repeated measure	Figure 2
Was there an effect of Group at 337-504 h?	No	FHR	337-504 h	7 vs. 6	0.448325	bpm	HI vs. control	ANOVA	Time as repeated measure	Figure 2
Was there an interaction between Time and Group at 337-504 h?	No	FHR	337-504 h	7 vs. 6	0.362916	bpm	HI vs. control	ANOVA	Time as repeated measure	Figure 2
Was there an effect of Time over the whole experiment?	Yes	SDNN	0-504 h	7 vs. 7	3.5559e-07	ms	HI vs. control	ANOVA	Time as repeated measure	Figure 2
Was there an effect of Time at 0-6 h?	No	SDNN	0-6 h	7 vs. 7	0.115647	ms	HI vs. control	ANOVA	Time as repeated measure	Figure 2
Was there an effect of Group at 0-6 h?	Yes	SDNN	0-6 h	7 vs. 7	0.016314	ms	HI vs. control	ANOVA	Time as repeated measure	Figure 2
Was there an interaction between Time and Group at 0-6 h?	No	SDNN	0-6 h	7 vs. 7	0.318002	ms	HI vs. control	ANOVA	Time as repeated measure	Figure 2
Was there an effect of Time at 7-12 h?	No	SDNN	7-12 h	7 vs. 7	0.5662	ms	HI vs. control	ANOVA	Time as repeated measure	Figure 2
Was there an effect of Group at 7-12 h?	No	SDNN	7-12 h	7 vs. 7	0.060257	ms	HI vs. control	ANOVA	Time as repeated measure	Figure 2
Was there an interaction between Time and Group at 7-12 h?	No	SDNN	7-12 h	7 vs. 7	0.805233	ms	HI vs. control	ANOVA	Time as repeated measure	Figure 2
Was there an effect of Time at 13-72 h?	No	SDNN	13-72 h	7 vs. 7	0.050312	ms	HI vs. control	ANOVA	Time as repeated measure	Figure 2
Was there an effect of Group at 13-72 h?	Yes	SDNN	13-72 h	7 vs. 7	0.001799	ms	HI vs. control	ANOVA	Time as repeated measure	Figure 2
Was there an interaction between Time and Group at 13-72 h?	No	SDNN	13-72 h	7 vs. 7	0.291076	ms	HI vs. control	ANOVA	Time as repeated measure	Figure 2
Was there an effect of Time at 73-168 h?	Yes	SDNN	73-168 h	7 vs. 7	0.000304	ms	HI vs. control	ANOVA	Time as repeated measure	Figure 2
Was there an effect of Group at 73-168 h?	Yes	SDNN	73-168 h	7 vs. 7	0.021457	ms	HI vs. control	ANOVA	Time as repeated measure	Figure 2
Was there an interaction between Time and Group at 73-168 h?	No	SDNN	73-168 h	7 vs. 7	0.560078	ms	HI vs. control	ANOVA	Time as repeated measure	Figure 2
Was there an effect of Time at 169-336 h?	Yes	SDNN	169-336 h	7 vs. 7	0.000704	ms	HI vs. control	ANOVA	Time as repeated measure	Figure 2
Was there an effect of Group at 169-336 h?	Yes	SDNN	169-336 h	7 vs. 7	0.021651	ms	HI vs. control	ANOVA	Time as repeated measure	Figure 2
Was there an interaction between Time and Group at 169-336 h?	No	SDNN	169-336 h	7 vs. 7	0.404758	ms	HI vs. control	ANOVA	Time as repeated measure	Figure 2
Was there an effect of Time at 337-504 h?	Yes	SDNN	337-504 h	7 vs. 6	0.001293	ms	HI vs. control	ANOVA	Time as repeated measure	Figure 2
Was there an effect of Group at 337-504 h?	Yes	SDNN	337-504 h	7 vs. 6	0.022942	ms	HI vs. control	ANOVA	Time as repeated measure	Figure 2
Was there an interaction between Time and Group at 337-504 h?	No	SDNN	337-504 h	7 vs. 6	0.524983	ms	HI vs. control	ANOVA	Time as repeated measure	Figure 2
Was there an effect of Time over the whole experiment?	Yes	RMSSD	0-504 h	7 vs. 7	6.4e-05	ms	HI vs. control	ANOVA	Time as repeated measure	Figure 2
Was there an effect of Time at 0-6 h?	No	RMSSD	0-6 h	7 vs. 7	0.729167	ms	HI vs. control	ANOVA	Time as repeated measure	Figure 2
Was there an effect of Group at 0-6 h?	No	RMSSD	0-6 h	7 vs. 7	0.409821	ms	HI vs. control	ANOVA	Time as repeated measure	Figure 2
Was there an interaction between Time and Group at 0-6 h?	No	RMSSD	0-6 h	7 vs. 7	0.770733	ms	HI vs. control	ANOVA	Time as repeated measure	Figure 2
Was there an effect of Time at 7-12 h?	No	RMSSD	7-12 h	7 vs. 7	0.882556	ms	HI vs. control	ANOVA	Time as repeated measure	Figure 2
Was there an effect of Group at 7-12 h?	No	RMSSD	7-12 h	7 vs. 7	0.934621	ms	HI vs. control	ANOVA	Time as repeated measure	Figure 2
Was there an interaction between Time and Group at 7-12 h?	No	RMSSD	7-12 h	7 vs. 7	0.843102	ms	HI vs. control	ANOVA	Time as repeated measure	Figure 2
Was there an effect of Time at 13-72 h?	No	RMSSD	13-72 h	7 vs. 7	0.141932	ms	HI vs. control	ANOVA	Time as repeated measure	Figure 2
Was there an effect of Group at 13-72 h?	Yes	RMSSD	13-72 h	7 vs. 7	0.001727	ms	HI vs. control	ANOVA	Time as repeated measure	Figure 2
Was there an interaction between Time and Group at 13-72 h?	No	RMSSD	13-72 h	7 vs. 7	0.074606	ms	HI vs. control	ANOVA	Time as repeated measure	Figure 2
Was there an effect of Time at 73-168 h?	No	RMSSD	73-168 h	7 vs. 7	0.058105	ms	HI vs. control	ANOVA	Time as repeated measure	Figure 2
Was there an effect of Group at 73-168 h?	Yes	RMSSD	73-168 h	7 vs. 7	0.000553	ms	HI vs. control	ANOVA	Time as repeated measure	Figure 2
Was there an interaction between Time and Group at 73-168 h?	No	RMSSD	73-168 h	7 vs. 7	0.505875	ms	HI vs. control	ANOVA	Time as repeated measure	Figure 2
Was there an effect of Time at 169-336 h?	Yes	RMSSD	169-336 h	7 vs. 7	0.025758	ms	HI vs. control	ANOVA	Time as repeated measure	Figure 2
Was there an effect of Group at 169-336 h?	Yes	RMSSD	169-336 h	7 vs. 7	0.000351	ms	HI vs. control	ANOVA	Time as repeated measure	Figure 2
Was there an interaction between Time and Group at 169-336 h?	No	RMSSD	169-336 h	7 vs. 7	0.311485	ms	HI vs. control	ANOVA	Time as repeated measure	Figure 2
Was there an effect of Time at 337-504 h?	No	RMSSD	337-504 h	7 vs. 6	0.054444	ms	HI vs. control	ANOVA	Time as repeated measure	Figure 2
Was there an effect of Group at 337-504 h?	Yes	RMSSD	337-504 h	7 vs. 6	0.014055	ms	HI vs. control	ANOVA	Time as repeated measure	Figure 2
Was there an interaction between Time and Group at 337-504 h?	No	RMSSD	337-504 h	7 vs. 6	0.502464	ms	HI vs. control	ANOVA	Time as repeated measure	Figure 2
Was there an effect of Time over the whole experiment?	Yes	Extended-HF	0-504 h	7 vs. 7	1.6e-05	dB	HI vs. control	ANOVA	Time as repeated measure	Figure 1
Was there an effect of Time at 0-2 h?	Yes	Extended-HF	0-2 h	7 vs. 7	0.014591	dB	HI vs. control	ANOVA	Time as repeated measure	Figure 1
Was there an effect of Group at 0-2 h?	Yes	Extended-HF	0-2 h	7 vs. 7	0.040708	dB	HI vs. control	ANOVA	Time as repeated measure	Figure 1
Was there an interaction between Time and Group at 0-2 h?	Yes	Extended-HF	0-2 h	7 vs. 7	0.00187	dB	HI vs. control	ANOVA	Time as repeated measure	Figure 1
Was there an effect of Time at 0-6 h?	Yes	Extended-HF	0-6 h	7 vs. 7	0.04321	dB	HI vs. control	ANOVA	Time as repeated measure	Figure 1
Was there an effect of Group at 0-6 h?	No	Extended-HF	0-6 h	7 vs. 7	0.282744	dB	HI vs. control	ANOVA	Time as repeated measure	Figure 1
Was there an interaction between Time and Group at 0-6 h?	Yes	Extended-HF	0-6 h	7 vs. 7	0.009042	dB	HI vs. control	ANOVA	Time as repeated measure	Figure 1
Was there an effect of Time at 7-12 h?	No	Extended-HF	7-12 h	7 vs. 7	0.547562	dB	HI vs. control	ANOVA	Time as repeated measure	Figure 1
Was there an effect of Group at 7-12 h?	No	Extended-HF	7-12 h	7 vs. 7	0.675955	dB	HI vs. control	ANOVA	Time as repeated measure	Figure 1
Was there an interaction between Time and Group at 7-12 h?	No	Extended-HF	7-12 h	7 vs. 7	0.808498	dB	HI vs. control	ANOVA	Time as repeated measure	Figure 1
Was there an effect of Time at 13-72 h?	Yes	Extended-HF	13-72 h	7 vs. 7	0.001059	dB	HI vs. control	ANOVA	Time as repeated measure	Figure 1
Was there an effect of Group at 13-72 h?	Yes	Extended-HF	13-72 h	7 vs. 7	0.002925	dB	HI vs. control	ANOVA	Time as repeated measure	Figure 1
Was there an interaction between Time and Group at 13-72 h?	Yes	Extended-HF	13-72 h	7 vs. 7	0.012172	dB	HI vs. control	ANOVA	Time as repeated measure	Figure 1
Was there an effect of Time at 73-168 h?	Yes	Extended-HF	73-168 h	7 vs. 7	0.009048	dB	HI vs. control	ANOVA	Time as repeated measure	Figure 1
Was there an effect of Group at 73-168 h?	Yes	Extended-HF	73-168 h	7 vs. 7	0.023002	dB	HI vs. control	ANOVA	Time as repeated measure	Figure 1
Was there an interaction between Time and Group at 73-168 h?	No	Extended-HF	73-168 h	7 vs. 7	0.598586	dB	HI vs. control	ANOVA	Time as repeated measure	Figure 1
Was there an effect of Time at 169-336 h?	Yes	Extended-HF	169-336 h	7 vs. 7	0.002294	dB	HI vs. control	ANOVA	Time as repeated measure	Figure 1
Was there an effect of Group at 169-336 h?	Yes	Extended-HF	169-336 h	7 vs. 7	0.033753	dB	HI vs. control	ANOVA	Time as repeated measure	Figure 1
Was there an interaction between Time and Group at 169-336 h?	No	Extended-HF	169-336 h	7 vs. 7	0.365988	dB	HI vs. control	ANOVA	Time as repeated measure	Figure 1
Was there an effect of Time at 337-504 h?	Yes	Extended-HF	337-504 h	7 vs. 6	0.020692	dB	HI vs. control	ANOVA	Time as repeated measure	Figure 1
Was there an effect of Group at 337-504 h?	No	Extended-HF	337-504 h	7 vs. 6	0.108137	dB	HI vs. control	ANOVA	Time as repeated measure	Figure 1
Was there an interaction between Time and Group at 337-504 h?	No	Extended-HF	337-504 h	7 vs. 6	0.465055	dB	HI vs. control	ANOVA	Time as repeated measure	Figure 1
Was there an effect of Time over the whole experiment?	Yes	HF	0-504 h	7 vs. 7	0.00013	dB	HI vs. control	ANOVA	Time as repeated measure	Figure 1
Was there an effect of Time at 0-2 h?	Yes	HF	0-2 h	7 vs. 7	0.033474	dB	HI vs. control	ANOVA	Time as repeated measure	Figure 1
Was there an effect of Group at 0-2 h?	Yes	HF	0-2 h	7 vs. 7	0.009172	dB	HI vs. control	ANOVA	Time as repeated measure	Figure 1
Was there an interaction between Time and Group at 0-2 h?	No	HF	0-2 h	7 vs. 7	0.107989	dB	HI vs. control	ANOVA	Time as repeated measure	Figure 1
Was there an effect of Time at 0-6 h?	No	HF	0-6 h	7 vs. 7	0.022233	dB	HI vs. control	ANOVA	Time as repeated measure	Figure 1
Was there an effect of Group at 0-6 h?	No	HF	0-6 h	7 vs. 7	0.434087	dB	HI vs. control	ANOVA	Time as repeated measure	Figure 1
Was there an interaction between Time and Group at 0-6 h?	Yes	HF	0-6 h	7 vs. 7	0.008267	dB	HI vs. control	ANOVA	Time as repeated measure	Figure 1
Was there an effect of Time at 7-12 h?	No	HF	7-12 h	7 vs. 7	0.802627	dB	HI vs. control	ANOVA	Time as repeated measure	Figure 1
Was there an effect of Group at 7-12 h?	No	HF	7-12 h	7 vs. 7	0.635212	dB	HI vs. control	ANOVA	Time as repeated measure	Figure 1
Was there an interaction between Time and Group at 7-12 h?	No	HF	7-12 h	7 vs. 7	0.87451	dB	HI vs. control	ANOVA	Time as repeated measure	Figure 1
Was there an effect of Time at 13-72 h?	Yes	HF	13-72 h	7 vs. 7	0.005021	dB	HI vs. control	ANOVA	Time as repeated measure	Figure 1
Was there an effect of Group at 13-72 h?	Yes	HF	13-72 h	7 vs. 7	0.006886	dB	HI vs. control	ANOVA	Time as repeated measure	Figure 1
Was there an interaction between Time and Group at 13-72 h?	Yes	HF	13-72 h	7 vs. 7	0.016441	dB	HI vs. control	ANOVA	Time as repeated measure	Figure 1
Was there an effect of Time at 73-168 h?	Yes	HF	73-168 h	7 vs. 7	0.010392	dB	HI vs. control	ANOVA	Time as repeated measure	Figure 1
Was there an effect of Group at 73-168 h?	No	HF	73-168 h	7 vs. 7	0.061925	dB	HI vs. control	ANOVA	Time as repeated measure	Figure 1
Was there an interaction between Time and Group at 73-168 h?	No	HF	73-168 h	7 vs. 7	0.489626	dB	HI vs. control	ANOVA	Time as repeated measure	Figure 1
Was there an effect of Time at 169-336 h?	Yes	HF	169-336 h	7 vs. 7	0.001595	dB	HI vs. control	ANOVA	Time as repeated measure	Figure 1
Was there an effect of Group at 169-336 h?	No	HF	169-336 h	7 vs. 7	0.082271	dB	HI vs. control	ANOVA	Time as repeated measure	Figure 1
Was there an interaction between Time and Group at 169-336 h?	No	HF	169-336 h	7 vs. 7	0.350381	dB	HI vs. control	ANOVA	Time as repeated measure	Figure 1
Was there an effect of Time at 337-504 h?	Yes	HF	337-504 h	7 vs. 6	0.00687	dB	HI vs. control	ANOVA	Time as repeated measure	Figure 1
Was there an effect of Group at 337-504 h?	No	HF	337-504 h	7 vs. 6	0.156714	dB	HI vs. control	ANOVA	Time as repeated measure	Figure 1
Was there an interaction between Time and Group at 337-504 h?	No	HF	337-504 h	7 vs. 6	0.533529	dB	HI vs. control	ANOVA	Time as repeated measure	Figure 1
Was there an effect of Time over the whole experiment?	Yes	LF	0-504 h	7 vs. 7	0.000436	dB	HI vs. control	ANOVA	Time as repeated measure	Figure 1
Was there an effect of Time at 0-6 h?	Yes	LF	0-6 h	7 vs. 7	3.5e-05	dB	HI vs. control	ANOVA	Time as repeated measure	Figure 1
Was there an effect of Group at 0-6 h?	Yes	LF	0-6 h	7 vs. 7	0.035917	dB	HI vs. control	ANOVA	Time as repeated measure	Figure 1
Was there an interaction between Time and Group at 0-6 h?	Yes	LF	0-6 h	7 vs. 7	8.8e-05	dB	HI vs. control	ANOVA	Time as repeated measure	Figure 1
Was there an effect of Time at 7-12 h?	No	LF	7-12 h	7 vs. 7	0.79953	dB	HI vs. control	ANOVA	Time as repeated measure	Figure 1
Was there an effect of Group at 7-12 h?	No	LF	7-12 h	7 vs. 7	0.652937	dB	HI vs. control	ANOVA	Time as repeated measure	Figure 1
Was there an interaction between Time and Group at 7-12 h?	No	LF	7-12 h	7 vs. 7	0.898556	dB	HI vs. control	ANOVA	Time as repeated measure	Figure 1
Was there an effect of Time at 13-72 h?	Yes	LF	13-72 h	7 vs. 7	0.007446	dB	HI vs. control	ANOVA	Time as repeated measure	Figure 1
Was there an effect of Group at 13-72 h?	Yes	LF	13-72 h	7 vs. 7	0.017505	dB	HI vs. control	ANOVA	Time as repeated measure	Figure 1
Was there an interaction between Time and Group at 13-72 h?	Yes	LF	13-72 h	7 vs. 7	0.018477	dB	HI vs. control	ANOVA	Time as repeated measure	Figure 1
Was there an effect of Time at 73-168 h?	Yes	LF	73-168 h	7 vs. 7	0.010603	dB	HI vs. control	ANOVA	Time as repeated measure	Figure 1
Was there an effect of Group at 73-168 h?	No	LF	73-168 h	7 vs. 7	0.122853	dB	HI vs. control	ANOVA	Time as repeated measure	Figure 1
Was there an interaction between Time and Group at 73-168 h?	No	LF	73-168 h	7 vs. 7	0.519579	dB	HI vs. control	ANOVA	Time as repeated measure	Figure 1
Was there an effect of Time at 169-336 h?	Yes	LF	169-336 h	7 vs. 7	0.004357	dB	HI vs. control	ANOVA	Time as repeated measure	Figure 1
Was there an effect of Group at 169-336 h?	No	LF	169-336 h	7 vs. 7	0.096523	dB	HI vs. control	ANOVA	Time as repeated measure	Figure 1
Was there an interaction between Time and Group at 169-336 h?	No	LF	169-336 h	7 vs. 7	0.308562	dB	HI vs. control	ANOVA	Time as repeated measure	Figure 1
Was there an effect of Time at 337-504 h?	Yes	LF	337-504 h	7 vs. 6	0.004118	dB	HI vs. control	ANOVA	Time as repeated measure	Figure 1
Was there an effect of Group at 337-504 h?	Yes	LF	337-504 h	7 vs. 6	0.045546	dB	HI vs. control	ANOVA	Time as repeated measure	Figure 1
Was there an interaction between Time and Group at 337-504 h?	No	LF	337-504 h	7 vs. 6	0.469546	dB	HI vs. control	ANOVA	Time as repeated measure	Figure 1
Was there an effect of Time over the whole experiment?	Yes	VLF	0-504 h	7 vs. 7	5e-06	dB	HI vs. control	ANOVA	Time as repeated measure	Figure 1
Was there an effect of Time at 0-6 h?	No	VLF	0-6 h	7 vs. 7	0.678011	dB	HI vs. control	ANOVA	Time as repeated measure	Figure 1
Was there an effect of Group at 0-6 h?	Yes	VLF	0-6 h	7 vs. 7	0.000917	dB	HI vs. control	ANOVA	Time as repeated measure	Figure 1
Was there an interaction between Time and Group at 0-6 h?	No	VLF	0-6 h	7 vs. 7	0.855258	dB	HI vs. control	ANOVA	Time as repeated measure	Figure 1
Was there an effect of Time at 7-12 h?	No	VLF	7-12 h	7 vs. 7	0.425429	dB	HI vs. control	ANOVA	Time as repeated measure	Figure 1
Was there an effect of Group at 7-12 h?	No	VLF	7-12 h	7 vs. 7	0.083374	dB	HI vs. control	ANOVA	Time as repeated measure	Figure 1
Was there an interaction between Time and Group at 7-12 h?	No	VLF	7-12 h	7 vs. 7	0.71385	dB	HI vs. control	ANOVA	Time as repeated measure	Figure 1
Was there an effect of Time at 13-72 h?	No	VLF	13-72 h	7 vs. 7	0.050997	dB	HI vs. control	ANOVA	Time as repeated measure	Figure 1
Was there an effect of Group at 13-72 h?	Yes	VLF	13-72 h	7 vs. 7	0.001988	dB	HI vs. control	ANOVA	Time as repeated measure	Figure 1
Was there an interaction between Time and Group at 13-72 h?	No	VLF	13-72 h	7 vs. 7	0.188884	dB	HI vs. control	ANOVA	Time as repeated measure	Figure 1
Was there an effect of Time at 73-168 h?	Yes	VLF	73-168 h	7 vs. 7	0.000649	dB	HI vs. control	ANOVA	Time as repeated measure	Figure 1
Was there an effect of Group at 73-168 h?	Yes	VLF	73-168 h	7 vs. 7	0.04232	dB	HI vs. control	ANOVA	Time as repeated measure	Figure 1
Was there an interaction between Time and Group at 73-168 h?	No	VLF	73-168 h	7 vs. 7	0.445794	dB	HI vs. control	ANOVA	Time as repeated measure	Figure 1
Was there an effect of Time at 169-336 h?	Yes	VLF	169-336 h	7 vs. 7	0.000901	dB	HI vs. control	ANOVA	Time as repeated measure	Figure 1
Was there an effect of Group at 169-336 h?	Yes	VLF	169-336 h	7 vs. 7	0.048533	dB	HI vs. control	ANOVA	Time as repeated measure	Figure 1
Was there an interaction between Time and Group at 169-336 h?	No	VLF	169-336 h	7 vs. 7	0.315738	dB	HI vs. control	ANOVA	Time as repeated measure	Figure 1
Was there an effect of Time at 337-504 h?	Yes	VLF	337-504 h	7 vs. 6	0.005222	dB	HI vs. control	ANOVA	Time as repeated measure	Figure 1
Was there an effect of Group at 337-504 h?	Yes	VLF	337-504 h	7 vs. 6	0.026165	dB	HI vs. control	ANOVA	Time as repeated measure	Figure 1
Was there an interaction between Time and Group at 337-504 h?	No	VLF	337-504 h	7 vs. 6	0.429049	dB	HI vs. control	ANOVA	Time as repeated measure	Figure 1
Was there an effect of Time over the whole experiment?	No	LF:HF ratio	0-504 h	7 vs. 7	0.165018		HI vs. control	ANOVA	Time as repeated measure	Not shown
Was there an effect of Time at 0-6 h?	No	LF:HF ratio	0-6 h	7 vs. 7	0.449065		HI vs. control	ANOVA	Time as repeated measure	Figure 1
Was there an effect of Group at 0-6 h?	No	LF:HF ratio	0-6 h	7 vs. 7	0.204847		HI vs. control	ANOVA	Time as repeated measure	Figure 1
Was there an interaction between Time and Group at 0-6 h?	No	LF:HF ratio	0-6 h	7 vs. 7	0.087416		HI vs. control	ANOVA	Time as repeated measure	Figure 1
Was there an effect of Time at 7-12 h?	Yes	LF:HF ratio	7-12 h	7 vs. 7	0.008221		HI vs. control	ANOVA	Time as repeated measure	Figure 1
Was there an effect of Group at 7-12 h?	No	LF:HF ratio	7-12 h	7 vs. 7	0.790618		HI vs. control	ANOVA	Time as repeated measure	Figure 1
Was there an interaction between Time and Group at 7-12 h?	No	LF:HF ratio	7-12 h	7 vs. 7	0.34814		HI vs. control	ANOVA	Time as repeated measure	Figure 1
Was there an effect of Time at 13-72 h?	No	LF:HF ratio	13-72 h	7 vs. 7	0.203267		HI vs. control	ANOVA	Time as repeated measure	Figure 1
Was there an effect of Group at 13-72 h?	No	LF:HF ratio	13-72 h	7 vs. 7	0.390715		HI vs. control	ANOVA	Time as repeated measure	Figure 1
Was there an interaction between Time and Group at 13-72 h?	No	LF:HF ratio	13-72 h	7 vs. 7	0.383496		HI vs. control	ANOVA	Time as repeated measure	Figure 1
Was there an effect of Time at 73-168 h?	No	LF:HF ratio	73-168 h	7 vs. 7	0.267938		HI vs. control	ANOVA	Time as repeated measure	Figure 1
Was there an effect of Group at 73-168 h?	No	LF:HF ratio	73-168 h	7 vs. 7	0.442379		HI vs. control	ANOVA	Time as repeated measure	Figure 1
Was there an interaction between Time and Group at 73-168 h?	No	LF:HF ratio	73-168 h	7 vs. 7	0.497926		HI vs. control	ANOVA	Time as repeated measure	Figure 1
Was there an effect of Time at 169-336 h?	No	LF:HF ratio	169-336 h	7 vs. 7	0.315658		HI vs. control	ANOVA	Time as repeated measure	Figure 1
Was there an effect of Group at 169-336 h?	No	LF:HF ratio	169-336 h	7 vs. 7	0.630715		HI vs. control	ANOVA	Time as repeated measure	Figure 1
Was there an interaction between Time and Group at 169-336 h?	No	LF:HF ratio	169-336 h	7 vs. 7	0.53882		HI vs. control	ANOVA	Time as repeated measure	Figure 1
Was there an effect of Time at 337-504 h?	No	LF:HF ratio	337-504 h	7 vs. 6	0.20706		HI vs. control	ANOVA	Time as repeated measure	Figure 1
Was there an effect of Group at 337-504 h?	No	LF:HF ratio	337-504 h	7 vs. 6	0.74205		HI vs. control	ANOVA	Time as repeated measure	Figure 1
Was there an interaction between Time and Group at 337-504 h?	No	LF:HF ratio	337-504 h	7 vs. 6	0.649999		HI vs. control	ANOVA	Time as repeated measure	Figure 1
Circadian data
Was there an effect of Group on the nadir?	Yes	EEG power	Day 7-21	7 vs. 7	0.02253	dB	HI vs. control	ANOVA	Time (week 2 and 3) as repeated measure	Table 3
Was there an effect of Group on the timing of the nadir?	No	EEG power	Day 7-21	7 vs. 7	0.745447	dB	HI vs. control	ANOVA	Time (week 2 and 3) as repeated measure	Table 3
Was there an effect of Group on the peak?	Yes	EEG power	Day 7-21	7 vs. 7	0.014293	dB	HI vs. control	ANOVA	Time (week 2 and 3) as repeated measure	Table 3
Was there an effect of Group on the timing of the peak?	No	EEG power	Day 7-21	7 vs. 7	0.585124	dB	HI vs. control	ANOVA	Time (week 2 and 3) as repeated measure	Table 3
Was there an effect of Group on the peak-to-peak amplitude?	No	EEG power	Day 7-21	7 vs. 7	0.121307	dB	HI vs. control	ANOVA	Time (week 2 and 3) as repeated measure	Table 3
Was there an effect of Group on the nadir?	Yes	Nuchal EMG	Day 7-21	7 vs. 7	0.005404	% baseline	HI vs. control	ANOVA	Time (week 2 and 3) as repeated measure	Table 3
Was there an effect of Group on the timing of the nadir?	No	Nuchal EMG	Day 7-21	7 vs. 7	0.575143	% baseline	HI vs. control	ANOVA	Time (week 2 and 3) as repeated measure	Table 3
Was there an effect of Group on the peak?	Yes	Nuchal EMG	Day 7-21	7 vs. 7	0.003159	% baseline	HI vs. control	ANOVA	Time (week 2 and 3) as repeated measure	Table 3
Was there an effect of Group on the timing of the peak?	No	Nuchal EMG	Day 7-21	7 vs. 7	0.522817	% baseline	HI vs. control	ANOVA	Time (week 2 and 3) as repeated measure	Table 3
Was there an effect of Group on the peak-to-peak amplitude?	Yes	Nuchal EMG	Day 7-21	7 vs. 7	0.029784	% baseline	HI vs. control	ANOVA	Time (week 2 and 3) as repeated measure	Table 3
Was there an effect of Group on the nadir?	No	MAP	Day 7-21	7 vs. 6	0.366961	mmHg	HI vs. control	ANOVA	Time (week 2 and 3) as repeated measure	Table 3
Was there an effect of Group on the timing of the nadir?	No	MAP	Day 7-21	7 vs. 6	0.148952	mmHg	HI vs. control	ANOVA	Time (week 2 and 3) as repeated measure	Table 3
Was there an effect of Group on the peak?	No	MAP	Day 7-21	7 vs. 6	0.184018	mmHg	HI vs. control	ANOVA	Time (week 2 and 3) as repeated measure	Table 3
Was there an effect of Group on the timing of the peak?	No	MAP	Day 7-21	7 vs. 6	0.682261	mmHg	HI vs. control	ANOVA	Time (week 2 and 3) as repeated measure	Table 3
Was there an effect of Group on the peak-to-peak amplitude?	Yes	MAP	Day 7-21	7 vs. 6	0.002076	mmHg	HI vs. control	ANOVA	Time (week 2 and 3) as repeated measure	Table 3
Was there an effect of Group on the nadir?	No	FHR	Day 7-21	7 vs. 6	0.151611	bpm	HI vs. control	ANOVA	Time (week 2 and 3) as repeated measure	Table 3
Was there an effect of Group on the timing of the nadir?	No	FHR	Day 7-21	7 vs. 6	0.090241	bpm	HI vs. control	ANOVA	Time (week 2 and 3) as repeated measure	Table 3
Was there an effect of Group on the peak?	No	FHR	Day 7-21	7 vs. 6	0.404333	bpm	HI vs. control	ANOVA	Time (week 2 and 3) as repeated measure	Table 3
Was there an effect of Group on the timing of the peak?	No	FHR	Day 7-21	7 vs. 6	0.482264	bpm	HI vs. control	ANOVA	Time (week 2 and 3) as repeated measure	Table 3
Was there an effect of Group on the peak-to-peak amplitude?	Yes	FHR	Day 7-21	7 vs. 6	0.037968	bpm	HI vs. control	ANOVA	Time (week 2 and 3) as repeated measure	Table 3
Was there an effect of Group on the nadir?	Yes	SDNN	Day 7-21	7 vs. 6	0.001469	ms	HI vs. control	ANOVA	Time (week 2 and 3) as repeated measure	Table 3
Was there an effect of Group on the timing of the nadir?	Yes	SDNN	Day 7-21	7 vs. 6	0.049383	ms	HI vs. control	ANOVA	Time (week 2 and 3) as repeated measure	Table 3
Was there an effect of Group on the peak?	No	SDNN	Day 7-21	7 vs. 6	0.071508	ms	HI vs. control	ANOVA	Time (week 2 and 3) as repeated measure	Table 3
Was there an effect of Group on the timing of the peak?	No	SDNN	Day 7-21	7 vs. 6	0.864039	ms	HI vs. control	ANOVA	Time (week 2 and 3) as repeated measure	Table 3
Was there an effect of Group on the peak-to-peak amplitude?	No	SDNN	Day 7-21	7 vs. 6	0.239285	ms	HI vs. control	ANOVA	Time (week 2 and 3) as repeated measure	Table 3
Was there an effect of Group on the nadir?	Yes	RMSSD	Day 7-21	7 vs. 6	0.000761	ms	HI vs. control	ANOVA	Time (week 2 and 3) as repeated measure	Table 3
Was there an effect of Group on the timing of the nadir?	Yes	RMSSD	Day 7-21	7 vs. 6	0.018973	ms	HI vs. control	ANOVA	Time (week 2 and 3) as repeated measure	Table 3
Was there an effect of Group on the peak?	Yes	RMSSD	Day 7-21	7 vs. 6	0.000247	ms	HI vs. control	ANOVA	Time (week 2 and 3) as repeated measure	Table 3
Was there an effect of Group on the timing of the peak?	No	RMSSD	Day 7-21	7 vs. 6	0.658417	ms	HI vs. control	ANOVA	Time (week 2 and 3) as repeated measure	Table 3
Was there an effect of Group on the peak-to-peak amplitude?	Yes	RMSSD	Day 7-21	7 vs. 6	0.003608	ms	HI vs. control	ANOVA	Time (week 2 and 3) as repeated measure	Table 3
Was there an effect of Group on the nadir?	Yes	Extended HF	Day 7-21	7 vs. 6	0.011945	dB	HI vs. control	ANOVA	Time (week 2 and 3) as repeated measure	Table 3
Was there an effect of Group on the timing of the nadir?	No	Extended HF	Day 7-21	7 vs. 6	0.063647	dB	HI vs. control	ANOVA	Time (week 2 and 3) as repeated measure	Table 3
Was there an effect of Group on the peak?	Yes	Extended HF	Day 7-21	7 vs. 6	0.025321	dB	HI vs. control	ANOVA	Time (week 2 and 3) as repeated measure	Table 3
Was there an effect of Group on the timing of the peak?	No	Extended HF	Day 7-21	7 vs. 6	0.816987	dB	HI vs. control	ANOVA	Time (week 2 and 3) as repeated measure	Table 3
Was there an effect of Group on the peak-to-peak amplitude?	No	Extended HF	Day 7-21	7 vs. 6	0.072408	dB	HI vs. control	ANOVA	Time (week 2 and 3) as repeated measure	Table 3
Was there an effect of Group on the nadir?	Yes	HF	Day 7-21	7 vs. 6	0.029676	dB	HI vs. control	ANOVA	Time (week 2 and 3) as repeated measure	Table 3
Was there an effect of Group on the timing of the nadir?	Yes	HF	Day 7-21	7 vs. 6	0.024311	dB	HI vs. control	ANOVA	Time (week 2 and 3) as repeated measure	Table 3
Was there an effect of Group on the peak?	No	HF	Day 7-21	7 vs. 6	0.16216	dB	HI vs. control	ANOVA	Time (week 2 and 3) as repeated measure	Table 3
Was there an effect of Group on the timing of the peak?	No	HF	Day 7-21	7 vs. 6	0.874469	dB	HI vs. control	ANOVA	Time (week 2 and 3) as repeated measure	Table 3
Was there an effect of Group on the peak-to-peak amplitude?	Yes	HF	Day 7-21	7 vs. 6	0.035595	dB	HI vs. control	ANOVA	Time (week 2 and 3) as repeated measure	Table 3
Was there an effect of Group on the nadir?	Yes	LF	Day 7-21	7 vs. 6	0.022889	dB	HI vs. control	ANOVA	Time (week 2 and 3) as repeated measure	Table 3
Was there an effect of Group on the timing of the nadir?	Yes	LF	Day 7-21	7 vs. 6	0.004268	dB	HI vs. control	ANOVA	Time (week 2 and 3) as repeated measure	Table 3
Was there an effect of Group on the peak?	No	LF	Day 7-21	7 vs. 6	0.150886	dB	HI vs. control	ANOVA	Time (week 2 and 3) as repeated measure	Table 3
Was there an effect of Group on the timing of the peak?	No	LF	Day 7-21	7 vs. 6	0.526779	dB	HI vs. control	ANOVA	Time (week 2 and 3) as repeated measure	Table 3
Was there an effect of Group on the peak-to-peak amplitude?	Yes	LF	Day 7-21	7 vs. 6	0.013828	dB	HI vs. control	ANOVA	Time (week 2 and 3) as repeated measure	Table 3
Was there an effect of Group on the nadir?	Yes	VLF	Day 7-21	7 vs. 6	0.015354	dB	HI vs. control	ANOVA	Time (week 2 and 3) as repeated measure	Table 3
Was there an effect of Group on the timing of the nadir?	Yes	VLF	Day 7-21	7 vs. 6	0.000173	dB	HI vs. control	ANOVA	Time (week 2 and 3) as repeated measure	Table 3
Was there an effect of Group on the peak?	No	VLF	Day 7-21	7 vs. 6	0.062979	dB	HI vs. control	ANOVA	Time (week 2 and 3) as repeated measure	Table 3
Was there an effect of Group on the timing of the peak?	No	VLF	Day 7-21	7 vs. 6	0.186659	dB	HI vs. control	ANOVA	Time (week 2 and 3) as repeated measure	Table 3
Was there an effect of Group on the peak-to-peak amplitude?	Yes	VLF	Day 7-21	7 vs. 6	0.014339	dB	HI vs. control	ANOVA	Time (week 2 and 3) as repeated measure	Table 3
Accelerations
Was there an effect of Group on the number of accelerations?	Yes	Number	Week 1-3	7 vs. 6	0.000618	per h	HI vs. control	ANOVA	Time (week 1-3) as repeated measure	Figure 4, Table 3
Was there an effect of Time of Day on the number of accelerations?	Yes	Number	Week 1-3	7 vs. 6	0.002054	per h	HI vs. control	ANOVA	Time (week 1-3) as repeated measure	Figure 4, Table 3
								ANOVA
Was there an effect of Group on the number of accelerations?	Yes	Number	Week 3, morning	7 vs. 6	7e-06	per h	HI vs. control	ANOVA		Figure 4, Table 3
Was there an effect of Group on the number of accelerations?	No	Number	Week 3, evening	7 vs. 6	0.196803	per h	HI vs. control	ANOVA		Figure 4, Table 3
Was there an effect of Group on the amplitude of accelerations?	Yes	Amplitude	Week 1-3	7 vs. 6	8.5e-05	bpm	HI vs. control	ANOVA	Time (week 1-3) as repeated measure	Table 3
Was there an effect of Time of Day on the amplitude of accelerations?	Yes	Amplitude	Week 1-3	7 vs. 6	0.000661	bpm	HI vs. control	ANOVA	Time (week 1-3) as repeated measure	Table 3
Was there an effect of Group on the duration of accelerations?	No	Duration	Week 1-3	7 vs. 6	0.758227	s	HI vs. control	ANOVA	Time (week 1-3) as repeated measure	Table 3
Was there an effect of Time of Day on the duration of accelerations?	No	Duration	Week 1-3	7 vs. 6	0.403301	s	HI vs. control	ANOVA	Time (week 1-3) as repeated measure	Table 3
Biochemistry
Was there an effect of Group?	No	pH	Baseline	7 vs. 7	0.936785		HI vs. control	ANOVA		Table 1
Was there an effect of Group?	Yes	pH	During UCO	7 vs. 7	7.4969e-12		HI vs. control	ANOVA	Time (5 and 17 min) as repeated measure	Table 1
Was there an effect of Group?	No	pH	2-6 h	7 vs. 7	0.873457		HI vs. control	ANOVA	Time (2-6 h) as repeated measure	Table 1
Was there an effect of Group?	No	pH	Day 1-3	7 vs. 7	0.072108		HI vs. control	ANOVA	Time (day 1-3) as repeated measure	Table 2
Was there an effect of Group?	No	pH	Day 7-21	7 vs. 7	0.155009		HI vs. control	ANOVA	Time (day 7-21) as repeated measure	Table 2
Was there an effect of Group?	No	pCO2	Baseline	7 vs. 7	0.120725	mmHg	HI vs. control	ANOVA		Table 1
Was there an effect of Group?	Yes	pCO2	During UCO	7 vs. 7	5.994e-09	mmHg	HI vs. control	ANOVA	Time (5 and 17 min) as repeated measure	Table 1
Was there an effect of Group?	No	pCO2	2-6 h	7 vs. 7	0.068407	mmHg	HI vs. control	ANOVA	Time (2-6 h) as repeated measure	Table 1
Was there an effect of Group?	No	pCO2	Day 1-3	7 vs. 7	0.252784	mmHg	HI vs. control	ANOVA	Time (day 1-3) as repeated measure	Table 2
Was there an effect of Group?	No	pCO2	Day 7-21	7 vs. 7	0.399043	mmHg	HI vs. control	ANOVA	Time (day 7-21) as repeated measure	Table 2
Was there an effect of Group?	No	pO2	Baseline	7 vs. 7	0.222426	mmHg	HI vs. control	ANOVA		Table 1
Was there an effect of Group?	Yes	pO2	During UCO	7 vs. 7	1.1533e-08	mmHg	HI vs. control	ANOVA	Time (5 and 17 min) as repeated measure	Table 1
Was there an effect of Group?	No	pO2	2-6 h	7 vs. 7	0.915911	mmHg	HI vs. control	ANOVA	Time (2-6 h) as repeated measure	Table 1
Was there an effect of Group?	Yes	pO2	Day 1-3	7 vs. 7	0.001779	mmHg	HI vs. control	ANOVA	Time (day 1-3) as repeated measure	Table 2
Was there an effect of Group?	Yes	pO2	Day 7-21	7 vs. 7	0.045438	mmHg	HI vs. control	ANOVA	Time (day 7-21) as repeated measure	Table 2
Was there an effect of Group?	No	Hct	Baseline	7 vs. 7	0.689516	%	HI vs. control	ANOVA		Table 1
Was there an effect of Group?	No	Hct	During UCO	7 vs. 7	0.147904	%	HI vs. control	ANOVA	Time (5 and 17 min) as repeated measure	Table 1
Was there an effect of Group?	No	Hct	2-6 h	7 vs. 7	0.095502	%	HI vs. control	ANOVA	Time (2-6 h) as repeated measure	Table 1
Was there an effect of Group?	No	Hct	Day 1-3	7 vs. 7	0.437068	%	HI vs. control	ANOVA	Time (day 1-3) as repeated measure	Table 2
Was there an effect of Group?	No	Hct	Day 7-21	7 vs. 7	0.631774	%	HI vs. control	ANOVA	Time (day 7-21) as repeated measure	Table 2
Was there an effect of Group?	No	O2ct	Baseline	7 vs. 7	1	mmol/L	HI vs. control	ANOVA		Table 1
Was there an effect of Group?	Yes	O2ct	During UCO	7 vs. 7	2.5892e-09	mmol/L	HI vs. control	ANOVA	Time (5 and 17 min) as repeated measure	Table 1
Was there an effect of Group?	No	O2ct	2-6 h	7 vs. 7	0.051127	mmol/L	HI vs. control	ANOVA	Time (2-6 h) as repeated measure	Table 1
Was there an effect of Group?	Yes	O2ct	Day 1-3	7 vs. 7	0.00043	mmol/L	HI vs. control	ANOVA	Time (day 1-3) as repeated measure	Table 2
Was there an effect of Group?	No	O2ct	Day 7-21	7 vs. 7	0.793858	mmol/L	HI vs. control	ANOVA	Time (day 7-21) as repeated measure	Table 2
Was there an effect of Group?	No	Lactate	Baseline	7 vs. 7	0.501299	mmol/L	HI vs. control	ANOVA		Table 1
Was there an effect of Group?	Yes	Lactate	During UCO	7 vs. 7	1.8193e-09	mmol/L	HI vs. control	ANOVA	Time (5 and 17 min) as repeated measure	Table 1
Was there an effect of Group?	Yes	Lactate	2-6 h	7 vs. 7	0.000212	mmol/L	HI vs. control	ANOVA	Time (2-6 h) as repeated measure	Table 1
Was there an effect of Group?	No	Lactate	Day 1-3	7 vs. 7	0.097132	mmol/L	HI vs. control	ANOVA	Time (day 1-3) as repeated measure	Table 2
Was there an effect of Group?	No	Lactate	Day 7-21	7 vs. 7	0.010857	mmol/L	HI vs. control	ANOVA	Time (day 7-21) as repeated measure	Table 2
Was there an effect of Group?	No	Glucose	Baseline	7 vs. 7	0.47323	mmol/L	HI vs. control	ANOVA		Table 1
Was there an effect of Group?	Yes	Glucose	During UCO	7 vs. 7	4.9e-05	mmol/L	HI vs. control	ANOVA	Time (5 and 17 min) as repeated measure	Table 1
Was there an effect of Group?	Yes	Glucose	2-6 h	7 vs. 7	0.01524	mmol/L	HI vs. control	ANOVA	Time (2-6 h) as repeated measure	Table 1
Was there an effect of Group?	No	Glucose	Day 1-3	7 vs. 7	0.083681	mmol/L	HI vs. control	ANOVA	Time (day 1-3) as repeated measure	Table 2
Was there an effect of Group?	No	Glucose	Day 7-21	7 vs. 7	0.100168	mmol/L	HI vs. control	ANOVA	Time (day 7-21) as repeated measure	Table 2
